# Supplementary material for: OSucs: An Online Prognostic Biomarker Analysis Tool for Uterine Carcinosarcoma
Source: Genes (Basel). 2020 Sep 3;11(9):1040. doi: 10.3390/genes11091040 (PMC7563768; doi:10.3390/genes11091040)
Supplement: Supplementary file 1 [file genes-11-01040-s001.zip]

Archive with 4 entries (3 files):
- Supplementary Figures/
- Supplementary Figures/Figure S1.tif
- Supplementary Figures/Figure S2.tif
- Supplementary Figures/Figure S3.tif
